# Supplementary material for: Establishing mammalian GLUT kinetics and lipid composition influences in a reconstituted-liposome system
Source: Nat Commun. 2023 Jul 10;14:4070. doi: 10.1038/s41467-023-39711-y (PMC10333360; doi:10.1038/s41467-023-39711-y)
Supplement: Supplementary file 4 — Source Data [file 41467_2023_39711_MOESM4_ESM.xlsx]

## Sheet: figure 1_a
1a
		Empty Liposomes			+rGLUT5
Brain VII		2663	2741	2782	20293	18184	18127
Brain I		1839	1718	1970	4328	4292	4524
E.coli		4282	4989	4212	10617	12176	11989
Liver		321	467	259	459	375	478
Soya lipids		4822	5087	4957	12230	13255	12897
PC from plant		5384	5795	5308	12609	13707	13259

## Sheet: figure 1_b
1b
		rGLUT5
Total protein		100	100
Brain VII		45.5	33
Brain I		38	32
E.coli Extract		36.4	26
Liver		41.4	36
Soya extract		38.7	39
Plant PC		38.5	45

## Sheet: figure 1_c
1c
Control 4	Control 30	E. Coli lipids	Liver extract	Brain fraction 7	Brain fraction 1	Soy lipids	Soy PC (plant lipids)
103.152	14.6265	40.7264	25.9392	29.5793	75.9691	23.9111	46.2102
100.268	12.9199	41.7523	26.3835	27.8301	79.751	22.5922	46.4513
96.5805	13.596	42.2912	25.9959	31.3048	77.151	22.8191	46.787

## Sheet: figure 1_d
1d
Control 4	Control 30	E. Coli lipids	Liver extract	Brain fraction 7	Brain fraction 1	Soy lipids	Soy PC (plant lipids)
21.82	3.094	8.615	5.487	6.257	16.07	5.058	9.775
21.21	2.733	8.832	5.581	5.887	16.87	4.779	9.826
20.43	2.876	8.946	5.499	6.622	16.32	4.827	9.897

## Sheet: figure 1_e
			Empty Liposomes			rGLUT5 (D-Glucose)
		30	745	941	741	1725	2014	1934
		45	801	795	1225	2224	2774	2344
		60	803	966	1005	2924	3211	2798
		120	1261	1322	1215	4234	3962	3919
		180	1619	1720	1712	5525	5738	6543

## Sheet: figure 1_f
	mM	DPM counts
	2	223	287	271
	4	366	307	390
	8	472	523	434
	16	873	692	871
	24	1025	771	771
	36	972	1098	887
	54	1143	1025	1072

## Sheet: figure 2_a
			No Competitor			Liposomes (D-Fructose)			D-Fructose			L-Fructose			D-Glucose			L-Glucose			D-Mannose			D-Galactose						Sucrose			Maltose
			95.8911	100.05	104.158	19.7525	19.4554	19.1089	31.3861	31.6337	32.6238	68.6634	67.9703	73.8119	73.0198	73.3663	67.6733	77.3762	71.6832	70.1485	85.7426	77.4257	87.2277	80	74.9505	85.2475				78.3663	77.1287	67.4752	76.1881	74.9505	78.5149

## Sheet: figure 2_b
	No Competitor			Liposomes (D-Fructose)			D-Fructose			2,5-D-Mannitol			D-Sorbose			D-Psicose			D-Tagatose			D-Ribose			D-Sorbitol			D-Xylose
	93.1204	98.5258	108.477	19.7525	19.4554	19.1089	0.4914	14.2506	33.1695	15.9705	20.2703	11.3022	68.059	60.8108	64.1278	57.9853	55.8968	59.828	47.4201	71.2531	71.6216	93.7346	76.2899	71.8673	52.457	71.7445	84.0295	64.604	78.6139	74.802

## Sheet: figure 2_c
		Liposomes			Q166E/V292I			Q166E			A395W			V292I			A395G			glut5 glu			lipoglu			q166e			a395w
		10.6651	12.6423	14.0204	8.37768	8.13734	8.03	9.88841	11.31	11.4506	13.7084	14.3637	14.03	71.42	67.0461	64.2301	77.4648	83.6463	87.9499	11.411	10.7951	11.6283	11.4472	11.4291	12.1898	12.2804	10.9763	11.737	9.23746	9.18312	11.3204

## Sheet: figure 2_d
		GLUT5		CONTROL		CytochalasinB		MSNBA		A3		A4		A5		B3		B4		C1		C2		Control sugar
		100	96.234	9.06383	8.19149	88.2766	91.0638	93.6348	93.2919	104.936	107.128	96.721	89.3485	93.5276	91.8774	96.0409	104.192	108.915	111.83	98.5426	106.708	75.8509	79.0577	89.7581	93.3065

[truncated: 40 more sheets: figure 2_e, figure 3_a, figure 3_b, figure 3_c, figure 3_d, figure 3_e, Figure 3_f, figure 4_a, figure 4_b, figure 4_c, figure 4_d, figure 4_e, figure 4_f, figure 5_a, figure 5_b, figure 5_c, figure 5_d, figure 5_e, supl1_a, supl1_b …]
